# Supplementary material for: METTL10‐Mediated PIAS3 Methylation Links Purine Metabolism to Gastric Cancer Progression
Source: Adv Sci (Weinh). 2025 Oct 20;12(48):e07054. doi: 10.1002/advs.202507054 (PMC12752606; doi:10.1002/advs.202507054)
Supplement: Supplementary file 2 — Supplemental Table 1 [file ADVS-12-e07054-s009.xlsx]

## Sheet: Sheet1
Position	Target	Modification	Classification	Highest Peptide Confidence	Sequence Motif
360	K	Methyl	Post-translational	High	YLQMNEkKPTWTC
361	K	Methyl	Post-translational	High	LQMNEKkPTWTCP
371	K	Methyl	Post-translational	High	TCPVCDkKAPYES
412	K	Methyl	Post-translational	High	CPMKPKkEASEVC
442	K	Methyl	Post-translational	High	GDPSENkKKVEVI
465	K	Methyl	Post-translational	High	EDLPPTkKHCSVT
466	K	Methyl	Post-translational	High	DLPPTKkHCSVTS
