# Supplementary material for: METTL10‐Mediated PIAS3 Methylation Links Purine Metabolism to Gastric Cancer Progression
Source: Adv Sci (Weinh). 2025 Oct 20;12(48):e07054. doi: 10.1002/advs.202507054 (PMC12752606; doi:10.1002/advs.202507054)
Supplement: Supplementary file 3 — Supplemental Table 2 [file ADVS-12-e07054-s006.xlsx]

## Sheet: Sheet1
		IC50 of LZQ-02-023-01 on other methyltransferases
		Assay name	Bottom	Top	IC50(nM)	Hillslope
		METTL10	1.354	100	728.3	0.5139
		EZH2 [Y641F]	-20.04	100	2944	0.3656
		EZH2 [Y641H]	22.14	100	3462	3.07
		NSD3	8.316	100	7355	2.304
		EZH2 [A738T]	-9.253	100	7471	0.5451
		SETD1B	4.749	100	8973	1.911
		SMYD2	-20	100	9071	1.523
		MLL3	-8.145	100	9469	1.46
		NSD2	4.099	100	9529	1.47
		PRMT6	2.546	100	10987	1.568
		SUV39H2	-3.04	100	11046	1.506
		MLL4	-8.861	100	12079	1.704
		EZH2 [Y641N]	5.037	100	12351	0.6052
		PRMT5	-8.925	100	13034	1.128
		DOT1L	9.173	100	13064	2.037
		PRMT3	9.173	100	13064	2.037
		NSD1	0.6894	100	13271	2.677
		SUV420H1	7.985	100	13300	1.264
		EZH2 [A677G]	-7.29	100	13715	1.636
		PRMT5+MTA	-0.4392	100	13873	1.329
		EZH2	11.94	100	14704	2.48
		MLL2	3.102	100	15685	1.695
		METTL3/14	5.631	100	16816	1.454
		SUV39H1	8.069	100	18555	1.801
		SETD2	11.66	100	18589	2.16
		SETD1A	4.219	100	18831	1.632
		PRMT4	2.524	100	19230	1.094
		PRMT1	-9.668	100	19654	1.707
		DNMT1	1.508	100	23821	1.259
		GLP	-2.822	100	23857	1.043
		PRMT8	-8	100	26898	0.9691
		EZH1	0.8163	100	28855	0.8494
		G9A	2.431	100	39068	0.9423
