# Supplementary material for: METTL10‐Mediated PIAS3 Methylation Links Purine Metabolism to Gastric Cancer Progression
Source: Adv Sci (Weinh). 2025 Oct 20;12(48):e07054. doi: 10.1002/advs.202507054 (PMC12752606; doi:10.1002/advs.202507054)
Supplement: Supplementary file 4 — Supplemental Table 3 [file ADVS-12-e07054-s003.xlsx]

## Sheet: Sheet1
LZQ-02-023-01 IV and PO Plasma Pharmacokinetic Profile in Male SD Rats
LZQ-02-023-01 IV plasma concentration-time data											LZQ-02-023-01 PO plasma concentration-time data
Data highlighted in blue were used for T1/2 calculation.											Data highlighted in blue were used for T1/2 calculation.
IV Dose	1	mg/kg									PO Dose	10	mg/kg
Time	Concentration (ng/mL)			Mean	SD	CV					Time	Concentration (ng/mL)			Mean	SD	CV
(h)	R01	R02	R03	(ng/mL)	(ng/mL)	(%)					(h)	R04	R05	R06	(ng/mL)	(ng/mL)	(%)
0.0833	504	532	563	533	29.5127	5.53709					0.25	39	24	8.83	23.9433	15.0851	63.0033
0.25	28.6	35.5	26.8	30.3	4.59239	15.1564					0.5	14.1	20	20.1	18.0667	3.4356	19.0162
0.5	10.9	12.4	16	13.1	2.62107	20.0082					1	7.33	6.63	3.54	5.83333	2.01669	34.5718
1	4.26	4.29	4.07	4.20667	0.119304	2.83606					2	3.36	12.9	3.14	6.46667	5.57252	86.1729
2	2.35	2.11	1.86	2.10667	0.245017	11.6306					4	1.99	2.02	1.36	1.79	0.372693	20.8208
4	BLOQ	BLOQ	BLOQ	NA	NA	NA					8	BLOQ	BLOQ	BLOQ	NA	NA	NA
8	BLOQ	BLOQ	BLOQ	NA	NA	NA					24	BLOQ	BLOQ	BLOQ	NA	NA	NA
24	BLOQ	BLOQ	BLOQ	NA	NA	NA
Summary of LZQ-02-023-01 IV pharmacokinetic parameters											Summary of LZQ-02-023-01 PO pharmacokinetic parameters
IV Dose	1	mg/kg									PO Dose	10	mg/kg
PK parameters		Unit	R01	R02	R03	Mean	SD	CV(%)			PK parameters		Unit	R04	R05	R06	Mean	SD	CV(%)
Cl_obs		mL/min/kg	99.2627	97.7971	85.5995	94.2197	7.50126	7.96145			T1/2		h	1.69085	0.747679	2.08094	1.50649	0.685483	45.502
T1/2		h	0.720715	0.622563	0.516662	0.61998	0.102051	16.4604			Tmax		h	0.25	0.25	0.5	0.333333	0.144338	43.3013
C0		ng/mL	2113.92	2057.79	2578.09	2249.93	285.576	12.6926			Cmax		ng/mL	39	24	20.1	27.7	9.97848	36.0234
AUClast		h*ng/mL	165.461	168.526	193.319	175.769	15.276	8.69097			AUClast		h*ng/mL	27.565	39.8425	18.47	28.6258	10.7257	37.4685
AUCInf		h*ng/mL	167.905	170.421	194.705	177.677	14.8005	8.33002			AUCInf		h*ng/mL	32.4194	42.0214	22.5529	32.3312	9.73454	30.1088
AUC_%Extrap_obs		%	1.45527	1.11203	0.712059	1.09312	0.371966	34.0279			AUC_%Extrap_obs		%	14.9736	5.18526	18.1038	12.7542	6.73918	52.8387
MRTInf_obs		h	0.129561	0.120487	0.0974649	0.115838	0.0165455	14.2834			MRTInf_obs		h	1.84698	1.61985	2.23585	1.90089	0.311519	16.388
AUClast/D		h*mg/mL	165.461	168.526	193.319	175.769	15.276	8.69097			AUClast/D		h*mg/mL	2.7565	3.98425	1.847	2.86258	1.07257	37.4685
Vss_obs		L/kg	0.771636	0.706996	0.500577	0.659736	0.141575	21.4593			F		%	1.82462	2.36505	1.26932	1.81966	0.547879	30.1088
						BLOQ	NA		NA
Comment:	1) BLOQ = Below quantifiable limit of 1 ng/mL.
	2) PK parameters were estimated by non-compartmental model using WinNonlin 8.3
	3) The bioavailability (F%) was calculated as following: AUClast-PO/AUCINF-PO > 80%: F=(AUCINF-PO*DoseIV)/(mean AUCINF-IV*DosePO) AUClast-PO/AUCINF-PO ≤ 80% or AUCINF was not available: F=(AUClast-PO*DoseIV)/(mean AUClast-IV*DosePO)
	4) NA = Not available
