# Supplementary material for: METTL10‐Mediated PIAS3 Methylation Links Purine Metabolism to Gastric Cancer Progression
Source: Adv Sci (Weinh). 2025 Oct 20;12(48):e07054. doi: 10.1002/advs.202507054 (PMC12752606; doi:10.1002/advs.202507054)
Supplement: Supplementary file 5 — Supplemental Table 4 [file ADVS-12-e07054-s007.xlsx]

## Sheet: Sheet1
Primer name	Primersequence(5'to3')	Application	SOURCE
METTL10 on the outside-Forward	TATCTTGGCTGCGTTCACTG	Genotype	Bioray Biotechnology, China
METTL10 on the outside-Reverse	GAACCCAAGGCCTTTCTACC	Genotype	Bioray Biotechnology, China
METTL10 on the inside-Forward	GAGACAAGGTTTTTCTGATAGCC	Genotype	Bioray Biotechnology, China
METTL10 on the inside-Reverse	CGGTCCTGAAAAATGACAGTAGC	Genotype	Bioray Biotechnology, China
Cldn18 WT-Forward	GTCAGTCCTACTAAACACACATGAA	Genotype	Bioray Biotechnology, China
Cldn18 mut-Forward	GCATGAAGTGCAAGAACGTG	Genotype	Bioray Biotechnology, China
Cldn18-Reverse	GTAGACTCCCGTTGCTTTGG	Genotype	Bioray Biotechnology, China
APC-Forward	CACTCAAAACGCTTTTGAGGGTTGATTC	Genotype	Bioray Biotechnology, China
APC-Reverse	GTTCTGTATCATGGAAAGATAGGTGGTC	Genotype	Bioray Biotechnology, China
P53-Forward	GGTTAAACCCAGCTTGACCA	Genotype	Bioray Biotechnology, China
P53-Reverse	GGAGGCAGAGACAGTTGGAG	Genotype	Bioray Biotechnology, China
Kras-Forward	CGCAGACTGTAGAGCAGCG	Genotype	Bioray Biotechnology, China
Kras-Reverse	CCATGGCTTGAGTAAGTCTGC	Genotype	Bioray Biotechnology, China
COX2-Forward	CAAACTCAAGTTTGACCCAG	Genotype	Bioray Biotechnology, China
COX2-Reverse	CTTTTACAGCTCAGTTGAACG	Genotype	Bioray Biotechnology, China
M1-Forward	CCGAATTCTTGAAGTCCAGGCCGGCTAG	Genotype	Bioray Biotechnology, China
M1-Reverse	GTCAGCAGTAGCCTCATCATCACT	Genotype	Bioray Biotechnology, China
METTL10-Forward	TCAGTGCTTGATATTGGAACTGG	RT-qPCR	Bioray Biotechnology, China
METTL10-Reverse	GCTGAAGTGGAAAAGATCGCTTG	RT-qPCR	Bioray Biotechnology, China
β-actin-Forward	GGACCTGACTGACTACCTCAT	RT-qPCR	Bioray Biotechnology, China
β-actin-Reverse	CGTAGCACAGCTTCTCCTTAAT	RT-qPCR	Bioray Biotechnology, China
ADK-Forward	GCTGGAAGATGACCTGGAAA	RT-qPCR	Bioray Biotechnology, China
ADK-Reverse	CAGGGAGGTGATGAAGAAGG	RT-qPCR	Bioray Biotechnology, China
APRT-Forward	GGTGGTCGTCGTGGATGATC	RT-qPCR	Bioray Biotechnology, China
APRT-Reverse	GGTACAGGTGCCAGCTTCTC	RT-qPCR	Bioray Biotechnology, China
HGPRT1-Forward	CCTGGCGTCGTGATTAGTGAT	RT-qPCR	Bioray Biotechnology, China
HGPRT1-Reverse	AGACGTTCAGTCCTGTCCATAA	RT-qPCR	Bioray Biotechnology, China
IMPDH1-Forward	GAAGACGCCACTGATCTCCTC	RT-qPCR	Bioray Biotechnology, China
IMPDH1-Reverse	TTCTTGACCTTCCGCACCTC	RT-qPCR	Bioray Biotechnology, China
IMPDH2-Forward	GGACCTGACTTCTGCTCTGAC	RT-qPCR	Bioray Biotechnology, China
IMPDH2-Reverse	AGCCAATACCGCCTGTAAGC	RT-qPCR	Bioray Biotechnology, China
RT-PIAS3-F	GCGGAGCTGGGCGAATTAAA	RT-qPCR	Bioray Biotechnology, China
RT-PIAS3-R	CTCGTGCTTCCGTCCACTCT	RT-qPCR	Bioray Biotechnology, China
RT-MITF-F	GGGAGCTCACAGCGTGTATT	RT-qPCR	Bioray Biotechnology, China
RT-MITF-R	CCTTTTTCTGCCTCTCTTTGGC	RT-qPCR	Bioray Biotechnology, China
PIAS3-1974-Forward	GCCCTCAGGTCCCTCTTT	MeRIP qPCR	Bioray Biotechnology, China
PIAS3-1974-Reverse	CATACTTGCTCAGTGTTGGG	MeRIP qPCR	Bioray Biotechnology, China
PIAS3-2482-Forward	ATTTCTTCTTCACATCCATTGT	MeRIP qPCR	Bioray Biotechnology, China
PIAS3-2482-Reverse	TCTCTGTCCATCTCTGAAAC	MeRIP qPCR	Bioray Biotechnology, China
PIAS3-2489-Forward	CAGAGAACTTTATTTTGGATTGT	MeRIP qPCR	Bioray Biotechnology, China
PIAS3-2489-Reverse	TACTGGAGTAGGAGGCAGG	MeRIP qPCR	Bioray Biotechnology, China
PIAS3-2541-Forward	AGGCAGTTTCAGAGATGGAC	MeRIP qPCR	Bioray Biotechnology, China
PIAS3-2541-Reverse	GGGAAGTCATCTTTGGAGTAT	MeRIP qPCR	Bioray Biotechnology, China
METTL10 WT-Forward	TCCCCGCCGGCGCAGG	ChIP qPCR	Bioray Biotechnology, China
METTL10 WT-Reverse	GCGGGAGGCCGCCCTC	ChIP qPCR	Bioray Biotechnology, China
METTL10-MUT1-Forward	CCCCATCCCAGCCCCAG	ChIP qPCR	Bioray Biotechnology, China
METTL10-MUT1-Reverse	TTCGCTCCACGTCCTGGA	ChIP qPCR	Bioray Biotechnology, China
METTL10-MUT2-Forward	ACGCTGTGGGGAGAGCGC	ChIP qPCR	Bioray Biotechnology, China
METTL10-MUT2-Reverse	CCCTCTCGACTGCTCCAG	ChIP qPCR	Bioray Biotechnology, China
METTL10-DM-Forward	AGGGAGCCGGGGGTAGAG	ChIP qPCR	Bioray Biotechnology, China
METTL10-DM-Reverse	GTTGGGGCCGCCATAGAG	ChIP qPCR	Bioray Biotechnology, China
PIAS3 K442A-Forward	CCATCAGAGAATGCTAAGAAGGTCGAAGTTATTG	Mutation Plasmid	Bioray Biotechnology, China
PIAS3 K442A-Reverse	ACCTTCTTAGCATTCTCTGATGGATCTCCCC	Mutation Plasmid	Bioray Biotechnology, China
PIAS3 K465A-Forward	CCCCCTACCGCTAAGCACTGTTCTGTCACCTCA	Mutation Plasmid	Bioray Biotechnology, China
PIAS3 K465A-Reverse	GAACAGTGCTTAGCGGTAGGGGGCAGATCCTC	Mutation Plasmid	Bioray Biotechnology, China
PIAS3 K466A-Forward	CCCTACCAAGGCTCACTGTTCTGTCACCTCAGC	Mutation Plasmid	Bioray Biotechnology, China
PIAS3 K466A-Reverse	ACAGAACAGTGAGCCTTGGTAGGGGGCAGATCC	Mutation Plasmid	Bioray Biotechnology, China
PIAS3 K130A-Forward	ATGTCACCATGGCTCCATTGCCCTTCTATGAAGTC	Mutation Plasmid	Bioray Biotechnology, China
PIAS3 K130A-Reverse	AGGGCAATGGAGCCATGGTGACATCAGGGTGC	Mutation Plasmid	Bioray Biotechnology, China
PIAS3 K360A-Forward	CAGATGAATGAGGCTAAGCCTACATGGACATGTCC	Mutation Plasmid	Bioray Biotechnology, China
PIAS3 K360A-Reverse	AAGCCTACATGAGCCTCATTCATCTGTAGATAAAGG	Mutation Plasmid	Bioray Biotechnology, China
PIAS3 K361A-Forward	ATGAATGAGAAGGCTCCTACATGGACATGTCCTGT	Mutation Plasmid	Bioray Biotechnology, China
PIAS3 K361A-Reverse	GTCCATGTAGGAGCCTTCTCATTCATCTGTAGATAAA	Mutation Plasmid	Bioray Biotechnology, China
MITF-K22R-Forward	TGAAGAGCCCAGGACCTATTACGAACTCAAAAGTC	Mutation Plasmid	Bioray Biotechnology, China
MITF-K22R-Reverse	TTCGTAATAGGTCCTGGGCTCTTCATGAAACTCCT	Mutation Plasmid	Bioray Biotechnology, China
MITF-K28A-Forward	TATTACGAACTCAGGAGTCAACCGCTGAAGAGCAG	Mutation Plasmid	Bioray Biotechnology, China
MITF-K28R-Reverse	GCGGTTGACTCCTGAGTTCGTAATAGGTTTTGGG	Mutation Plasmid	Bioray Biotechnology, China
MITF-K33R-Forward	TCAACCGCTGAGGAGCAGCAGTTCCGCCGAG	Mutation Plasmid	Bioray Biotechnology, China
MITF-K33R-Reverse	AACTGCTGCTCCTCAGCGGTTGACTTTTGAGTTC	Mutation Plasmid	Bioray Biotechnology, China
MITF-K45R-Forward	GGGGCCTCCAGGCCTCCGATAAGCTCCTCCA	Mutation Plasmid	Bioray Biotechnology, China
MITF-K45R-Reverse	CTTATCGGAGGCCTGGAGGCCCCAGGATGCTC	Mutation Plasmid	Bioray Biotechnology, China
MITF-K79R-Forward	GCAGCAGCAGAGGCTGCAGGCGGCCCAGTTC	Mutation Plasmid	Bioray Biotechnology, China
MITF-K79R-Reverse	CGCCTGCAGCCTCTGCTGCTGCTCCCTGCG	Mutation Plasmid	Bioray Biotechnology, China
MITF-K118R-Forward	TGGAAGTCCTTAGGGTGCAGACCCACCTCGAAA	Mutation Plasmid	Bioray Biotechnology, China
MITF-K118R-Reverse	GGGTCTGCACCCTAAGGACTTCCATCGGCACC	Mutation Plasmid	Bioray Biotechnology, China
MITF-K128R-Forward	AAACCCCACCAGGTACCACATACAGCAAGCCCA	Mutation Plasmid	Bioray Biotechnology, China
MITF-K128R-Reverse	CTGTATGTGGTACCTGGTGGGGTTTTCGAGGTGG	Mutation Plasmid	Bioray Biotechnology, China
MITF-K140R-Forward	GCAGCAGGTAAGGCAGTACCTTTCTACCACTTTAG	Mutation Plasmid	Bioray Biotechnology, China
MITF-K140R-Reverse	GAAAGGTACTGCCTTACCTGCTGCCGTTGGGC	Mutation Plasmid	Bioray Biotechnology, China
MITF-K150R-Forward	ACTTTAGCAAATAGGCATGCCAACCAAGTCCTGAG	Mutation Plasmid	Bioray Biotechnology, China
MITF-K150R-Reverse	GGTTGGCATGCCTATTTGCTAAAGTGGTAGAAAGG	Mutation Plasmid	Bioray Biotechnology, China
MITF-K193R-Forward	CCAACTGTGAAAGGGAGGGATTTTATAAGTTTGAAGA	Mutation Plasmid	Bioray Biotechnology, China
MITF-K193R-Reverse	ATAAAATCCCTCCCTTTCACAGTTGGAGTTAAGCGT	Mutation Plasmid	Bioray Biotechnology, China
MITF-K198R-Forward	GAGGGATTTTATAGGTTTGAAGAGCAAAACAGGGCA	Mutation Plasmid	Bioray Biotechnology, China
MITF-K198R-Reverse	TTGCTCTTCAAACCTATAAAATCCCTCTTTTTCACAGT	Mutation Plasmid	Bioray Biotechnology, China
MITF-K289R-Forward	CTTCCCAACATAAGGAGGGAGCTCACAGCGTGTA	Mutation Plasmid	Bioray Biotechnology, China
MITF-K289R-Reverse	TGAGCTCCCTCCTTATGTTGGGAAGGTTGGCTG	Mutation Plasmid	Bioray Biotechnology, China
MITF-K308R-Forward	GCACTGGCCAGGGAGAGGCAGAAAAAGGACAAT	Mutation Plasmid	Bioray Biotechnology, China
MITF-K308R-Reverse	TCTGCCTCTCCCTGGCCAGTGCTCTTGCTTCA	Mutation Plasmid	Bioray Biotechnology, China
MITF-K312R-Forward	AGAGAGGCAGAGGAAGGACAATCACAACCTGATTG	Mutation Plasmid	Bioray Biotechnology, China
MITF-K312R-Reverse	TGATTGTCCTTCCTCTGCCTCTCTTTGGCCAGT	Mutation Plasmid	Bioray Biotechnology, China
MITF-K313R-Forward	AGAGGCAGAAAAGGGACAATCACAACCTGATTGAAC	Mutation Plasmid	Bioray Biotechnology, China
MITF-K313R-Reverse	TTGTGATTGTCCCTTTTCTGCCTCTCTTTGGCCA	Mutation Plasmid	Bioray Biotechnology, China
MITF-K332R-Forward	ATGACCGCATTAGGGAACTAGGTACTTTGATTCCC	Mutation Plasmid	Bioray Biotechnology, China
MITF-K332R-Reverse	GTACCTAGTTCCCTAATGCGGTCATTTATGTTAAATC	Mutation Plasmid	Bioray Biotechnology, China
MITF-K340R-Forward	CTTTGATTCCCAGGTCAAATGATCCAGACATGCGC	Mutation Plasmid	Bioray Biotechnology, China
MITF-K340R-Reverse	TGGATCATTTGACCTGGGAATCAAAGTACCTAGTTC	Mutation Plasmid	Bioray Biotechnology, China
MITF-K350R-Forward	CGCTGGAACAGGGGAACCATCTTAAAAGCATCC	Mutation Plasmid	Bioray Biotechnology, China
MITF-K350R-Reverse	AGATGGTTCCCCTGTTCCAGCGCATGTCTGGA	Mutation Plasmid	Bioray Biotechnology, China
MITF-K355R-Forward	GAACCATCTTAAGGGCATCCGTGGACTATATCCG	Mutation Plasmid	Bioray Biotechnology, China
MITF-K355R-Reverse	CACGGATGCCCTTAAGATGGTTCCCTTGTTCCA	Mutation Plasmid	Bioray Biotechnology, China
MITF-K363R-Forward	ACTATATCCGAAGGTTGCAACGAGAACAGCAACG	Mutation Plasmid	Bioray Biotechnology, China
MITF-K363R-Reverse	TCTCGTTGCAATGCTCGGATATAGTCCACGGATG	Mutation Plasmid	Bioray Biotechnology, China
MITF-K372R-Forward	CAACGCGCAAGGGAACTTGAAAACCGACAGAAG	Mutation Plasmid	Bioray Biotechnology, China
MITF-K372R-Reverse	GTTTTCAAGTTCCCTTGCGCGTTGCTGTTCTCGT	Mutation Plasmid	Bioray Biotechnology, China
MITF-K379R-Forward	AAAACCGACAGAGGAAACTGGAGCACGCCAACC	Mutation Plasmid	Bioray Biotechnology, China
MITF-K379R-Reverse	TGCTCCAGTTTCCTCTGTCGGTTTTCAAGTTCTTTT	Mutation Plasmid	Bioray Biotechnology, China
MITF-K380R-Forward	CCGACAGAAGAGGCTGGAGCACGCCAACCGG	Mutation Plasmid	Bioray Biotechnology, China
MITF-K380R-Reverse	GTGCTCCAGCCTCTTCTGTCGGTTTTCAAGTTC	Mutation Plasmid	Bioray Biotechnology, China
MITF-K423R-Forward	ATCGGATCATCAGGCAAGAACCCGTTCTTGAGAAC	Mutation Plasmid	Bioray Biotechnology, China
MITF-K423R-Reverse	CGGGTTCTTGCCTGATGATCCGATTCACCAAATC	Mutation Plasmid	Bioray Biotechnology, China
MITF-K476R-Forward	GTCCCCACAAGGATGGGATCCAAACTGGAAGAC	Mutation Plasmid	Bioray Biotechnology, China
MITF-K476R-Reverse	TTGGATCCCATCCTTGTGGGGACACTATAGGCTT	Mutation Plasmid	Bioray Biotechnology, China
MITF-K480R-Forward	AAATGGGATCCAGGCTGGAAGACATCCTGATGGA	Mutation Plasmid	Bioray Biotechnology, China
MITF-K480R-Reverse	ATGTCTTCCAGCCTGGATCCCATTTTTGTGGGGA	Mutation Plasmid	Bioray Biotechnology, China
MITF-K509R-Forward	GGAGCTTCCAGGACAAGCAGCCGGAGGAGC	Mutation Plasmid	Bioray Biotechnology, China
MITF-K509R-Reverse	GGCTGCTTGTCCTGGAAGCTCCGGGGGACAC	Mutation Plasmid	Bioray Biotechnology, China
MITF-K22A-Forward	TGAAGAGCCCGCAACCTATTACGAACTCAAAAGTC	Mutation Plasmid	Bioray Biotechnology, China
MITF-K22A-Reverse	TTCGTAATAGGTTGCGGGCTCTTCATGAAACTCCT	Mutation Plasmid	Bioray Biotechnology, China
MITF-K28A-Forward	TATTACGAACTCGCAAGTCAACCGCTGAAGAGCAG	Mutation Plasmid	Bioray Biotechnology, China
MITF-K28A-Reverse	GCGGTTGACTTGCGAGTTCGTAATAGGTTTTGGG	Mutation Plasmid	Bioray Biotechnology, China
MITF-K33A-Forward	TCAACCGCTGGCAAGCAGCAGTTCCGCCGAG	Mutation Plasmid	Bioray Biotechnology, China
MITF-K33A-Reverse	AACTGCTGCTTGCCAGCGGTTGACTTTTGAGTTC	Mutation Plasmid	Bioray Biotechnology, China
MITF-K45A-Forward	GGGGCCTCCGCACCTCCGATAAGCTCCTCCA	Mutation Plasmid	Bioray Biotechnology, China
MITF-K45A-Reverse	CTTATCGGAGGTGCGGAGGCCCCAGGATGCTC	Mutation Plasmid	Bioray Biotechnology, China
MITF-K79A-Forward	GCAGCAGCAGGCACTGCAGGCGGCCCAGTTC	Mutation Plasmid	Bioray Biotechnology, China
MITF-K79A-Reverse	CGCCTGCAGTGCCTGCTGCTGCTCCCTGCG	Mutation Plasmid	Bioray Biotechnology, China
MITF-K118A-Forward	TGGAAGTCCTTGCAGTGCAGACCCACCTCGAAA	Mutation Plasmid	Bioray Biotechnology, China
MITF-K118A-Reverse	GGGTCTGCACTGCAAGGACTTCCATCGGCACC	Mutation Plasmid	Bioray Biotechnology, China
MITF-K128A-Forward	AAACCCCACCGCATACCACATACAGCAAGCCCA	Mutation Plasmid	Bioray Biotechnology, China
MITF-K128A-Reverse	CTGTATGTGGTATGCGGTGGGGTTTTCGAGGTGG	Mutation Plasmid	Bioray Biotechnology, China
MITF-K140A-Forward	GCAGCAGGTAGCACAGTACCTTTCTACCACTTTAG	Mutation Plasmid	Bioray Biotechnology, China
MITF-K140A-Reverse	GAAAGGTACTGTGCTACCTGCTGCCGTTGGGC	Mutation Plasmid	Bioray Biotechnology, China
MITF-K150A-Forward	ACTTTAGCAAATGCACATGCCAACCAAGTCCTGAG	Mutation Plasmid	Bioray Biotechnology, China
MITF-K150A-Reverse	GGTTGGCATGTGCATTTGCTAAAGTGGTAGAAAGG	Mutation Plasmid	Bioray Biotechnology, China
MITF-K193A-Forward	CCAACTGTGAAGCAGAGGGATTTTATAAGTTTGAAGA	Mutation Plasmid	Bioray Biotechnology, China
MITF-K193A-Reverse	ATAAAATCCCTCTGCTTCACAGTTGGAGTTAAGCGT	Mutation Plasmid	Bioray Biotechnology, China
MITF-K198A-Forward	GAGGGATTTTATGCATTTGAAGAGCAAAACAGGGCA	Mutation Plasmid	Bioray Biotechnology, China
MITF-K198A-Reverse	TTGCTCTTCAAATGCATAAAATCCCTCTTTTTCACAGT	Mutation Plasmid	Bioray Biotechnology, China
MITF-K289A-Forward	CTTCCCAACATAGCAAGGGAGCTCACAGCGTGTA	Mutation Plasmid	Bioray Biotechnology, China
MITF-K289A-Reverse	TGAGCTCCCTTGCTATGTTGGGAAGGTTGGCTG	Mutation Plasmid	Bioray Biotechnology, China
MITF-K308A-Forward	GCACTGGCCGCAGAGAGGCAGAAAAAGGACAAT	Mutation Plasmid	Bioray Biotechnology, China
MITF-K308A-Reverse	TCTGCCTCTCTGCGGCCAGTGCTCTTGCTTCA	Mutation Plasmid	Bioray Biotechnology, China
MITF-K312A-Forward	AGAGAGGCAGGCAAAGGACAATCACAACCTGATTG	Mutation Plasmid	Bioray Biotechnology, China
MITF-K312A-Reverse	TGATTGTCCTTTGCCTGCCTCTCTTTGGCCAGT	Mutation Plasmid	Bioray Biotechnology, China
MITF-K313A-Forward	AGAGGCAGAAAGCAGACAATCACAACCTGATTGAAC	Mutation Plasmid	Bioray Biotechnology, China
MITF-K313A-Reverse	TTGTGATTGTCTGCTTTCTGCCTCTCTTTGGCCA	Mutation Plasmid	Bioray Biotechnology, China
MITF-K332A-Forward	ATGACCGCATTGCAGAACTAGGTACTTTGATTCCC	Mutation Plasmid	Bioray Biotechnology, China
MITF-K332A-Reverse	GTACCTAGTTCTGCAATGCGGTCATTTATGTTAAATC	Mutation Plasmid	Bioray Biotechnology, China
MITF-K340A-Forward	CTTTGATTCCCGCATCAAATGATCCAGACATGCGC	Mutation Plasmid	Bioray Biotechnology, China
MITF-K340A-Reverse	TGGATCATTTGATGCGGGAATCAAAGTACCTAGTTC	Mutation Plasmid	Bioray Biotechnology, China
MITF-K350A-Forward	CGCTGGAACGCAGGAACCATCTTAAAAGCATCC	Mutation Plasmid	Bioray Biotechnology, China
MITF-K350A-Reverse	AGATGGTTCCTGCGTTCCAGCGCATGTCTGGA	Mutation Plasmid	Bioray Biotechnology, China
MITF-K355A-Forward	GAACCATCTTAGCAGCATCCGTGGACTATATCCG	Mutation Plasmid	Bioray Biotechnology, China
MITF-K355A-Reverse	CACGGATGCTGCTAAGATGGTTCCCTTGTTCCA	Mutation Plasmid	Bioray Biotechnology, China
MITF-K363A-Forward	ACTATATCCGAGCATTGCAACGAGAACAGCAACG	Mutation Plasmid	Bioray Biotechnology, China
MITF-K363A-Reverse	TCTCGTTGCAATGCTCGGATATAGTCCACGGATG	Mutation Plasmid	Bioray Biotechnology, China
MITF-K372A-Forward	CAACGCGCAGCAGAACTTGAAAACCGACAGAAG	Mutation Plasmid	Bioray Biotechnology, China
MITF-K372A-Reverse	GTTTTCAAGTTCTGCTGCGCGTTGCTGTTCTCGT	Mutation Plasmid	Bioray Biotechnology, China
MITF-K379A-Forward	AAAACCGACAGGCAAAACTGGAGCACGCCAACC	Mutation Plasmid	Bioray Biotechnology, China
MITF-K379A-Reverse	TGCTCCAGTTTTGCCTGTCGGTTTTCAAGTTCTTTT	Mutation Plasmid	Bioray Biotechnology, China
MITF-K380A-Forward	CCGACAGAAGGCACTGGAGCACGCCAACCGG	Mutation Plasmid	Bioray Biotechnology, China
MITF-K380A-Reverse	GTGCTCCAGTGCCTTCTGTCGGTTTTCAAGTTC	Mutation Plasmid	Bioray Biotechnology, China
MITF-K423A-Forward	ATCGGATCATCGCACAAGAACCCGTTCTTGAGAAC	Mutation Plasmid	Bioray Biotechnology, China
MITF-K423A-Reverse	CGGGTTCTTGTGCGATGATCCGATTCACCAAATC	Mutation Plasmid	Bioray Biotechnology, China
MITF-K476A-Forward	GTCCCCACAGCAATGGGATCCAAACTGGAAGAC	Mutation Plasmid	Bioray Biotechnology, China
MITF-K476A-Reverse	TTGGATCCCATTGCTGTGGGGACACTATAGGCTT	Mutation Plasmid	Bioray Biotechnology, China
MITF-K480A-Forward	AAATGGGATCCGCACTGGAAGACATCCTGATGGA	Mutation Plasmid	Bioray Biotechnology, China
MITF-K480A-Reverse	ATGTCTTCCAGTGCGGATCCCATTTTTGTGGGGA	Mutation Plasmid	Bioray Biotechnology, China
MITF-K509A-Forward	GGAGCTTCCGCAACAAGCAGCCGGAGGAGC	Mutation Plasmid	Bioray Biotechnology, China
MITF-K509A-Reverse	GGCTGCTTGTTGCGGAAGCTCCGGGGGACAC	Mutation Plasmid	Bioray Biotechnology, China
