# Supplementary material for: METTL10‐Mediated PIAS3 Methylation Links Purine Metabolism to Gastric Cancer Progression
Source: Adv Sci (Weinh). 2025 Oct 20;12(48):e07054. doi: 10.1002/advs.202507054 (PMC12752606; doi:10.1002/advs.202507054)
Supplement: Supplementary file 6 — Supplemental Table 5 [file ADVS-12-e07054-s005.xlsx]

## Sheet: Sheet1
Plasmid	SOURCE
pcDNA3.1(+)-Flag-METTL10	This paper
pcDNA3.1(+)-Myc-METTL10	This paper
pLV-CS3.0-Flag-METTL10	This paper
pcDNA3.1(+)-Flag-PIAS3	This paper
pcDNA3.1(+)-HA-PIAS3	This paper
pcDNA3.1(+)-HA-PIAS3 K442A	This paper
pcDNA3.1(+)-Flag-MITF	This paper
pcDNA3.1(+)-HA-MITF	This paper
pcDNA3.1(+)-HA-SUMO	This paper
pcDNA3.1(+)-Flag-PIAS3-K360A	This paper
pcDNA3.1(+)-Flag-PIAS3-K361A	This paper
pcDNA3.1(+)-Flag-PIAS3-K372A	This paper
pcDNA3.1(+)-Flag-PIAS3-K412A	This paper
pcDNA3.1(+)-Flag-PIAS3-K442A	This paper
pcDNA3.1(+)-Flag-PIAS3-K465A	This paper
pcDNA3.1(+)-Flag-PIAS3-K466A	This paper
pcDNA3.1(+)-Flag-MITF-K22R	This paper
pcDNA3.1(+)-Flag-MITF-K28R	This paper
pcDNA3.1(+)-Flag-MITF-K33R	This paper
pcDNA3.1(+)-Flag-MITF-K45R	This paper
pcDNA3.1(+)-Flag-MITF-K79R	This paper
pcDNA3.1(+)-Flag-MITF-K118R	This paper
pcDNA3.1(+)-Flag-MITF-K128R	This paper
pcDNA3.1(+)-Flag-MITF-K140R	This paper
pcDNA3.1(+)-Flag-MITF-K150R	This paper
pcDNA3.1(+)-Flag-MITF-K193R	This paper
pcDNA3.1(+)-Flag-MITF-K198R	This paper
pcDNA3.1(+)-Flag-MITF-K289R	This paper
pcDNA3.1(+)-Flag-MITF-K308R	This paper
pcDNA3.1(+)-Flag-MITF-K312R	This paper
pcDNA3.1(+)-Flag-MITF-K313R	This paper
pcDNA3.1(+)-Flag-MITF-K332R	This paper
pcDNA3.1(+)-Flag-MITF-K340R	This paper
pcDNA3.1(+)-Flag-MITF-K350R	This paper
pcDNA3.1(+)-Flag-MITF-K355R	This paper
pcDNA3.1(+)-Flag-MITF-K363R	This paper
pcDNA3.1(+)-Flag-MITF-K372R	This paper
pcDNA3.1(+)-Flag-MITF-K379R	This paper
pcDNA3.1(+)-Flag-MITF-K380R	This paper
pcDNA3.1(+)-Flag-MITF-K423R	This paper
pcDNA3.1(+)-Flag-MITF-K476R	This paper
pcDNA3.1(+)-Flag-MITF-K480R	This paper
pcDNA3.1(+)-Flag-MITF-K509R	This paper
pcDNA3.1(+)-Flag-MITF-K22A	This paper
pcDNA3.1(+)-Flag-MITF-K28A	This paper
pcDNA3.1(+)-Flag-MITF-K33A	This paper
pcDNA3.1(+)-Flag-MITF-K45A	This paper
pcDNA3.1(+)-Flag-MITF-K79A	This paper
pcDNA3.1(+)-Flag-MITF-K118A	This paper
pcDNA3.1(+)-Flag-MITF-K128A	This paper
pcDNA3.1(+)-Flag-MITF-K140A	This paper
pcDNA3.1(+)-Flag-MITF-K150A	This paper
pcDNA3.1(+)-Flag-MITF-K193A	This paper
pcDNA3.1(+)-Flag-MITF-K198A	This paper
pcDNA3.1(+)-Flag-MITF-K289A	This paper
pcDNA3.1(+)-Flag-MITF-K308A	This paper
pcDNA3.1(+)-Flag-MITF-K312A	This paper
pcDNA3.1(+)-Flag-MITF-K313A	This paper
pcDNA3.1(+)-Flag-MITF-K332A	This paper
pcDNA3.1(+)-Flag-MITF-K340A	This paper
pcDNA3.1(+)-Flag-MITF-K350A	This paper
pcDNA3.1(+)-Flag-MITF-K355A	This paper
pcDNA3.1(+)-Flag-MITF-K363A	This paper
pcDNA3.1(+)-Flag-MITF-K372A	This paper
pcDNA3.1(+)-Flag-MITF-K379A	This paper
pcDNA3.1(+)-Flag-MITF-K380A	This paper
pcDNA3.1(+)-Flag-MITF-K423A	This paper
pcDNA3.1(+)-Flag-MITF-K476A	This paper
pcDNA3.1(+)-Flag-MITF-K480A	This paper
pcDNA3.1(+)-Flag-MITF-K509A	This paper
pet-28a-His-METTL10	This paper
pGEX-4T2-GST-PIAS3	This paper
pcmv-3×Flag-METTL10 ΔC	This paper
pcmv-3×Flag-METTL10 ΔN	This paper
pcmv-3×Flag-PIAS3 D1	This paper
pcmv-3×Flag-PIAS3 D2	This paper
pcmv-3×Flag-PIAS3 D3	This paper
METTL10 shRNAs	PPL, Nanjing, China
MITF shRNAs	PPL, Nanjing, China
IMPDH2 shRNAs	PPL, Nanjing, China
pEGFP-N1-METTL10	PPL, Nanjing, China
pEGFP-N1-Vector	PPL, Nanjing, China
