# Supplementary material for: METTL10‐Mediated PIAS3 Methylation Links Purine Metabolism to Gastric Cancer Progression
Source: Adv Sci (Weinh). 2025 Oct 20;12(48):e07054. doi: 10.1002/advs.202507054 (PMC12752606; doi:10.1002/advs.202507054)
Supplement: Supplementary file 7 — Supplemental Table 6 [file ADVS-12-e07054-s002.xlsx]

## Sheet: Sheet1
Antibodies	SOURCE	IDENTIFIER
METTL10	This paper	This paper
PIAS3	CST	Cat#9042S
MITF	Santa Cruz Biotechnology	Cat#sc-515925
MITF	Abcam	Cat#ab12039
Methylated Lysine	Abcam	Cat#ab23366
PIAS3K442-Methyl	This paper	This paper
Flag-Tag	CST	Cat#8146S
Myc-Tag	CST	Cat#2276S
HA-Tag	CST	Cat#3724S
His-Tag	CST	Cat#2365S
GST-Tag	Abclonal	Cat#AE001
Ubiquitin	Santa	Cat#sc-8017
β-actin	CST	Cat#3700S
Anti-rabbit IgG	CST	Cat#7074S
Anti-mouse IgG	CST	Cat#7076S
SUMO2/3	Proteintech	Cat# 11251-1-AP
Alexa Fluor700 anti-mouse CD45 Antibody	Biolegend	Cat#103128
Brilliant Violet 421anti-mouse F4/80 Antibody	Biolegend	Cat#123131
APC/Cyanine7 anti-mouse CD11c Antibody	Biolegend	Cat#117324
PE/Cyanine7 anti-mouse NK-1.1 Antibody	Biolegend	Cat#156514
PE anti-mouse CD3 Antibody	Biolegend	Cat#100206
APC anti-mouse CD8a Antibody	Biolegend	Cat#100712
PerCP anti-mouse CD4 Antibody	Biolegend	Cat#100431
Alexa Fluor 594 anti-mouse CD19 Antibody	Biolegend	Cat#115552
Ly-6G Monoclonal Antibody (1A8-Ly6g), eFluor450	eBioscience	Cat#48-9668-82
FITC anti-mouse Ly-6C Antibody	Biolegend	Cat#128006
Reagents	SOURCE	IDENTIFIER
Cycloheximide	Selleck	Cat#S7418
MG132	Selleck	Cat#S2619
SAE1	MCE	Cat# HY-P71643
UBC9	MCE	Cat# HY-P71403
UBE1	MCE	HY-P701353
UBE2B	MCE	HY-P71398
RNF4	MCE	HY-P702078
Ubiquitin	MCE	HY-P701839
