# Supplementary material for: METTL10‐Mediated PIAS3 Methylation Links Purine Metabolism to Gastric Cancer Progression
Source: Adv Sci (Weinh). 2025 Oct 20;12(48):e07054. doi: 10.1002/advs.202507054 (PMC12752606; doi:10.1002/advs.202507054)
Supplement: Supplementary file 8 — Supplemental Table 7 [file ADVS-12-e07054-s004.xlsx]

## Sheet: Sheet1
Number	Target	Enzyme Final Conc.	Substrate Final Conc.		SAM Final Conc.
1	EZH1	30 nM	Histone H3.1	1 μM	5μM
2	EZH2	25 nM	Histone H3.1	0.5μM	2μM
3	G9a	1 nM	H3(1-21)	2μM	3 μM
4	GLP	5 nM	H3(1-21)	1.25μM	1μM
5	DNMT1	12.5 nM	Poly d(I-C)	10μg/mL	10μM
6	EZH2[Y641F]	30 nM	H3K27(aa15-39)me2	4μM	2.5μM
7	EZH2[Y641H]	30 nM	H3K27(aa15-39)me2	10μM	2 μM
8	EZH2[Y641N]	30 nM	H3K27(aa15-39)me2	4μM	5μM
9	EZH2 [A738T]	30 nM	H3K27(aa15-39)me2	10μM	2μM
10	EZH2[A677G]	30 nM	Histone H3.1	1μM	8μM
11	SMYD2	50 nM	Histone H4	1 μM	1μM
12	SETD1A	40 nM	Histone H3.1	1 μM	8μM
13	SETD1B	30 nM	Histone H3.3	0.5μM	4μM
14	SET2	40 nM	HelaOligo	0.05mg/mL	3 μM
15	PRMT1	10 nM	Bio-H4(1-25)	3 μM	2μM
16	PRMT3	20 nM	H4(1-21)	10μM	10μM
17	PRMT4	10 nM	H3.1	2 μM	2 μM
18	PRMT5	12.5 nM	H4(1-21)	2μM	5μM
19	PRMT5/MTA	12.5nM	H4(1-21)&MTA	2μM&1μM	5μM
20	PRMT6	50 nM	Bio-H4(1-25)	2μM	5μM
21	PRMT8	30 nM	Bio-H4(1-25)	5μM	4μM
22	DOT1L	30 nM	HelaOligo	0.05mg/mL	3μM
23	NSD1	50 nM	Octamer H3.3&NSD1 DNA	0.5μM&0.5μM	2μM
24	NSD2	40 nM	Hela Oligo	0.05mg/mL	5μM
25	NSD3	60 nM	Nucleosomes (Chicken Mono/Di)	0.05mg/mL	2μM
26	MLL2	2 nM	H3K9(1-21)	5μM	10 μM
27	MLL3	2 nM	H3K9(1-21)	5μM	6μM
28	MLL4	10 nM	H3K9(1-21)	10μM	6μM
29	SUV39H1	15nM	H3(1-21)	4μM	16μM
30	SUV39H2	10 nM	H3(1-21)	4μM	16μM
31	SUV420H1	10 nM	polynucleosomes H3.1	0.02mg/mL	10 μM
32	METTL3/14	50 nM	Bio-METTL3/14	2μM	1 μM
