# Supplementary material for: METTL10‐Mediated PIAS3 Methylation Links Purine Metabolism to Gastric Cancer Progression
Source: Adv Sci (Weinh). 2025 Oct 20;12(48):e07054. doi: 10.1002/advs.202507054 (PMC12752606; doi:10.1002/advs.202507054)
Supplement: Supplementary file 9 — Supplemental Table 8 [file ADVS-12-e07054-s008.xlsx]

## Sheet: Sheet1
Number	Gender	Age	Diagnosis	TNM Stage	Clinical Statge	MITF-IHC-socre	M10-IHC-socre	PIAS3K442-IHC-socre
1	F	72	GC	pT1bN0 cM0	IA	4	2	4
2	F	58	GC	pT3N3a cM0	IIIB	6	6	6
3	F	67	GC	pT3N0 cM0	IIA	4	6	9
11	F	57	GC	pT4aN0 cM0	IIB	4	4	4
19	F	64	GC	pT3N0 cM0	IIA	4	4	6
20	F	56	GC	pT2N0 cM0	IB	4	4	4
25	F	57	GC	pT2N2 cM0	IIB	6	4	4
27	F	64	GC	pT3N3a cM0	IIIB	9	12	12
29	F	48	GC	pT1bN2 cM0	IIA	6	4	9
4	M	73	GC	pT4aN2a cM0	IIIA	4	8	9
5	M	64	GC	pT1bN0 cM0	IA	6	6	4
6	M	67	GC	pT4aN2 cM0	IIIA	6	6	9
7	M	70	GC	pT3N3a cM0	IIIB	9	9	9
8	M	59	GC	pT4aN0 cM0	IIB	6	6	4
9	M	67	GC	pT2N0 cM0	IB	4	2	6
10	M	50	GC	pT1bN0 cM0	IA	4	1	4
12	M	71	GC	pT4aN2 cM0	IIIA	9	8	9
13	M	64	GC	pT1aN0 cM0	IA	2	2	6
14	M	37	GC	pT2N2 cM0	IIB	6	6	6
15	M	65	GC	pT1bN0 cM0	IA	2	2	4
16	M	56	GC	pT4aN2 cM0	IIIA	6	12	9
17	M	73	GC	pT3N0 cM0	IIA	4	4	6
18	M	66	GC	pT3N0 cM0	IIA	6	6	9
21	M	56	GC	pT3N0 cM0	IIA	6	4	6
22	M	59	GC	pT4aN0 cM0	IIB	6	6	6
23	M	69	GC	pT4bN3b cM0	IIIC	6	9	6
24	M	70	GC	pT4aN0 cM0	IIB	6	6	9
26	M	57	GC	pT1bN0 cM0	IA	4	3	4
28	M	58	GC	pT1bN0 cM0	IA	6	4	4
30	M	59	GC	pT4aN3a cM0	IIIB	6	9	9
